# Supplementary material for: Do We Need Another CT Scanner?—The Pilot Study of the Adoption of an Evolutionary Algorithm to Investment Decision Making in Healthcare
Source: Tomography. 2023 Apr 5;9(2):776–89. doi: 10.3390/tomography9020063 (PMC10141352; doi:10.3390/tomography9020063)
Supplement: Supplementary file 1 [file tomography-09-00063-s001.zip]

Archive with 1 entries (1 files):
- tomography-2272477-supplementary.pdf
